# Supplementary material for: Electrophysiological, Morphologic, and Transcriptomic Profiling of the Ogura-CMS, DGMS and Maintainer Broccoli Lines
Source: Plants (Basel). 2022 Feb 21;11(4):561. doi: 10.3390/plants11040561 (PMC8880064; doi:10.3390/plants11040561)
Supplement: Supplementary file 1 [file plants-11-00561-s001.zip]

Archive with 2 entries (2 files):
- Figure S1.pdf
- Tables S1-3.pdf
